# Supplementary material for: Functional and clinical validation of tsRNA-defined molecular subtypes guides precision therapy in gastric cancer
Source: Front Immunol. 2025 Nov 3;16:1684113. doi: 10.3389/fimmu.2025.1684113 (PMC12620406; doi:10.3389/fimmu.2025.1684113)
Supplement: Supplementary Table 1 — The expression of GC-specific 80 tsRNAs in TCGA. [file Table1.xlsx]

## Sheet: Sheet1
	TCGA-3M-AB46-01A	TCGA-B7-5818-01A	TCGA-B7-A5TI-01A	TCGA-B7-A5TJ-01A	TCGA-B7-A5TK-01A	TCGA-B7-A5TN-01A	TCGA-BR-4187-01A	TCGA-BR-4191-01A	TCGA-BR-4201-01A	TCGA-BR-4253-01A	TCGA-BR-4256-01A	TCGA-BR-4257-01A	TCGA-BR-4267-01A	TCGA-BR-4279-01A	TCGA-BR-4280-01A	TCGA-BR-6452-01A	TCGA-BR-6453-01A	TCGA-BR-6455-01A	TCGA-BR-6456-01A	TCGA-BR-6457-01A	TCGA-BR-6458-01A	TCGA-BR-6563-01A	TCGA-BR-6564-01A	TCGA-BR-6565-01A	TCGA-BR-6566-01A	TCGA-BR-6705-01A	TCGA-BR-6707-01A	TCGA-BR-6709-01A	TCGA-BR-6710-01A	TCGA-BR-6801-01A	TCGA-BR-6802-01A	TCGA-BR-6803-01A	TCGA-BR-6852-01A	TCGA-BR-7196-01A	TCGA-BR-7197-01A	TCGA-BR-7704-01A	TCGA-BR-7707-01A	TCGA-BR-7715-01A	TCGA-BR-7716-01A	TCGA-BR-7717-01A	TCGA-BR-7722-01A	TCGA-BR-7723-01A	TCGA-BR-7851-01A	TCGA-BR-7901-01A	TCGA-BR-7957-01A	TCGA-BR-7958-01A	TCGA-BR-7959-01A	TCGA-BR-8058-01A	TCGA-BR-8059-01A
tsRNA-Ala-3-0025	-1.13765	-0.119513	-0.0716637	-0.88883	-0.937019	-1.11519	-0.0122228	0.222543	-0.860991	0.370082	0.0493129	0.934985	0.058925	-0.536593	-0.563607	-0.207979	-0.56156	0.474688	0.185567	0.343448	0.535812	1.77841	0.69067	-0.545007	-0.520685	0.366818	0.395623	0.358007	0.45424	-0.252973	-0.798984	0.255869	0.0378737	1.3334	0.456747	0.420167	-0.00969449	1.02391	0.917671	0.521079	1.10663	1.29801	-0.223729	0.991554	0.528069	0.765057	0.583155	0.596379	0.256263
tsRNA-Ala-3-0055	0.562005	-2.39064	-2.39064	-0.184831	-0.430671	-2.39064	0.284397	0.442433	-0.0615008	-2.39064	0.182999	0.704911	0.304666	-0.112088	-2.39064	0.19686	0.0714392	0.654187	0.450445	0.640535	0.544913	1.12887	0.648656	0.176436	-0.0229145	0.270401	0.537524	0.502054	0.577649	0.0910052	-0.130454	0.428386	0.199047	0.832892	0.394578	0.164795	1.27731	0.600238	0.647755	0.346499	0.773531	0.699341	0.245426	0.718507	0.577783	0.645916	0.477536	0.566022	0.39498
tsRNA-Ala-5-0021	0.905855	0.823281	0.620268	0.848682	0.894628	0.59004	-1.23998	-1.23998	0.369508	-1.23998	-1.23998	-1.23998	0.668719	-1.23998	-1.23998	-1.23998	0.542987	0.755131	0.191285	-1.23998	0.690633	-1.23998	-1.23998	0.801844	-1.23998	0.602515	0.927736	0.866645	0.72054	0.854774	0.789909	0.537047	0.807208	-1.23998	0.6187	-1.23998	-1.23998	-1.23998	-1.23998	-1.23998	0.76015	-1.23998	0.760026	0.69137	0.579928	-1.23998	-1.23998	0.686381	0.76636
tsRNA-Arg-5-0002	1.47145	-0.0431633	-1.42929	-0.650447	-0.0410146	0.861152	-0.214259	-0.0530782	0.335878	0.353255	0.0573504	0.832479	-0.140566	0.976584	0.141938	1.54526	-0.225361	0.425949	0.536952	-0.343341	0.146212	0.501112	-0.537905	0.573613	0.623537	-0.13782	0.147147	-0.297566	-0.820132	-0.142815	0.61655	-0.389807	-0.0638309	0.203033	1.06793	2.24781	1.52016	1.23128	1.21625	1.66119	0.611116	0.613933	-0.114273	0.864393	0.501007	0.763318	0.54791	0.608306	0.41691
tsRNA-Arg-5-0010	0.66135	0.213407	-0.287574	-0.0599871	0.352194	0.914737	-0.262903	0.464921	0.793266	0.138122	0.244847	0.8026	0.406159	0.619548	0.44406	1.26196	-0.0392491	0.75291	0.623456	0.110066	0.806624	-3.70462	-0.128394	0.827003	0.85219	-0.141747	0.756003	0.351405	-3.70462	0.508314	0.941399	-0.216308	0.378178	-3.70462	0.407961	0.857645	0.881113	-0.0553602	0.292029	0.329726	0.451458	-0.329295	0.140337	0.600809	-0.0714179	0.408697	0.356623	0.584924	0.388102
tsRNA-Arg-5-0017	0.775014	0.580751	-1.37375	-1.37375	0.612624	-1.37375	-1.37375	0.660061	0.5599	0.534804	0.511934	0.699232	0.537706	0.760881	0.475398	0.922437	-1.37375	0.60176	0.719042	-1.37375	0.501733	0.874456	-1.37375	0.642417	0.673813	-1.37375	0.498367	0.374676	-1.37375	0.434388	0.595968	-1.37375	0.554268	-1.37375	0.935851	1.29784	1.06882	0.994404	1.06393	0.980615	0.831456	0.723108	0.684472	0.852548	0.821339	0.89759	0.842061	0.929212	0.800563
tsRNA-Arg-5-0024	0.868779	0.406767	0.0256066	0.13632	0.406242	0.805588	-1.80096	0.25096	0.458183	0.214136	-1.80096	0.685629	-1.80096	0.539367	0.385163	0.93604	-1.80096	0.603728	0.509859	-1.80096	0.40914	0.69141	-1.80096	0.685199	0.58352	-1.80096	0.381439	0.288185	-1.80096	0.40866	0.590637	-1.80096	0.398617	-1.80096	0.865034	1.39313	1.22081	0.902166	1.12565	1.10408	0.679484	0.471879	0.521133	0.708151	0.537507	0.744379	0.647057	0.890396	0.724982
tsRNA-Arg-5-0043	1.07853	0.897148	-0.952122	0.701526	0.9983	1.0017	-0.952122	-0.952122	0.940536	0.962214	-0.952122	1.18963	-0.952122	-0.952122	0.874346	1.23651	-0.952122	1.08107	0.989683	-0.952122	-0.952122	-0.952122	-0.952122	1.04314	1.11862	-0.952122	0.926715	0.926588	-0.952122	0.829281	1.08336	-0.952122	0.857364	-0.952122	1.26564	1.51524	1.37954	1.20184	1.37354	1.18481	-0.952122	-0.952122	-0.952122	-0.952122	-0.952122	-0.952122	-0.952122	0.999386	1.09352
tsRNA-Arg-5-0051	0.868805	0.522471	-0.248986	-0.0319212	0.26633	0.746624	-2.09195	0.368439	0.569708	0.422172	0.450696	0.676571	0.448036	0.514338	0.435568	1.10646	0.0225463	0.681008	0.726067	0.359358	0.450813	-2.09195	-2.09195	0.673275	0.813366	-2.09195	0.501829	0.305286	-2.09195	0.388038	0.813796	-2.09195	0.370011	-2.09195	0.689329	1.24458	1.05006	0.655894	0.914307	0.792919	0.555993	0.331797	0.272546	0.699936	0.461205	0.720608	0.504719	0.53261	0.59184
tsRNA-Arg-5-0067	1.14826	0.47761	-0.674678	-0.391477	0.0343308	0.757985	-4.2569	-0.146894	0.447273	0.0320789	-0.177617	0.720909	0.357851	0.207679	-0.029513	1.6039	-0.522017	0.864499	0.620726	-0.277554	0.389026	-0.138281	-0.572667	0.845984	1.04507	-0.936499	0.93022	0.354353	-0.532838	0.00761637	1.0605	-4.2569	0.531376	-0.889751	0.747597	1.21859	1.12879	0.30488	0.557498	0.729297	0.785933	-0.173142	0.422778	0.84217	-0.015674	0.764826	0.529999	0.567335	0.831687
tsRNA-Arg-5-0077	0.795396	0.336734	-0.664572	-0.0970034	0.147592	0.696345	-3.4657	-0.0104922	0.462243	0.443697	0.114406	0.861079	-3.4657	0.0344828	0.112791	1.47883	-0.82193	0.790936	0.448568	-0.594718	0.0348411	0.0499288	-0.972075	0.638016	0.789904	-0.667656	0.465607	0.0944859	-3.4657	0.198307	1.06595	-0.716556	0.210779	-0.4192	0.890679	1.25954	1.42596	0.522531	0.806291	0.89939	0.210757	-0.51696	0.261313	0.380544	0.527182	0.726648	0.601218	0.779562	0.948925
tsRNA-Arg-i-0186	-0.0977194	-2.51217	-0.458834	-2.51217	-0.145983	-2.51217	0.882343	0.439241	0.146661	0.346463	0.791572	0.473061	-2.51217	0.237812	-2.51217	-2.51217	0.386821	0.303739	0.441504	0.658791	0.530122	0.339132	0.759343	0.215285	-2.51217	0.720215	-0.0550713	-0.280145	0.586151	-0.0678448	-0.124746	0.892925	-0.118192	0.908736	0.279467	-2.51217	-2.51217	0.481622	-2.51217	0.116585	0.682902	0.467846	0.533084	0.338702	0.525044	0.459249	0.30536	0.489386	0.589879
tsRNA-Arg-i-0257	0.564273	-0.817227	0.457622	-0.817227	-0.817227	-0.817227	-0.817227	0.411463	-0.817227	-0.817227	1.31536	-0.817227	-0.817227	1.10198	-0.817227	-0.817227	-0.817227	1.18563	0.994129	-0.817227	1.19454	-0.817227	-0.817227	-0.817227	-0.817227	-0.817227	-0.817227	-0.817227	1.4284	-0.817227	-0.817227	-0.817227	-0.817227	-0.817227	-0.817227	-0.817227	-0.817227	-0.817227	-0.817227	-0.817227	-0.817227	-0.817227	1.01043	-0.817227	-0.817227	-0.817227	-0.817227	1.0768	1.11593
tsRNA-Asn-i-0144	0.57567	-0.886486	0.455057	0.918055	0.989419	0.909563	1.39562	1.04591	-0.886486	-0.886486	1.17503	-0.886486	0.923672	1.22353	-0.886486	0.703861	-0.886486	0.943119	1.29758	1.37898	-0.886486	1.06348	1.47417	1.04391	-0.886486	1.20446	-0.886486	0.727583	1.12962	0.998073	-0.886486	1.42163	-0.886486	1.0755	1.15316	0.821467	-0.886486	1.10505	0.556819	-0.886486	1.23643	-0.886486	1.11517	-0.886486	1.45497	-0.886486	1.17425	1.25835	1.16399
tsRNA-Asp-5-0002	0.41347	0.483959	-2.06771	-2.06771	-2.06771	-2.06771	0.448613	0.638831	0.256928	0.793345	0.467891	0.651104	0.50307	0.193804	0.320738	1.07028	0.332081	0.698635	0.729239	0.539051	0.148073	0.374838	0.560652	0.382954	-2.06771	0.105331	0.671608	0.614829	0.722388	0.498265	0.338586	0.403525	0.687286	0.281073	0.788967	0.0840127	0.307826	-2.06771	0.660693	0.440454	0.644966	0.605219	0.382374	0.552034	0.652089	0.514125	0.567555	0.604065	0.479697
tsRNA-Asp-i-0073	-0.0386307	0.338398	-0.115682	-1.58473	-1.58473	-0.0462758	0.602469	0.507734	-1.58473	-1.58473	0.749044	-1.58473	0.802742	-1.58473	-1.58473	0.198934	0.595989	0.683866	0.638633	0.894364	0.931079	-1.58473	0.921712	0.575714	-1.58473	0.844206	0.602732	0.476725	0.881813	0.458213	0.169379	0.916445	0.0163887	0.770247	0.321725	-1.58473	-1.58473	0.174062	-1.58473	-1.58473	0.757044	0.410744	0.406232	0.645151	-1.58473	-1.58473	-1.58473	0.615443	0.641993
tsRNA-Asp-i-0120	1.3593	-0.817093	0.523645	-0.817093	0.830772	-0.817093	-0.817093	-0.817093	-0.817093	-0.817093	-0.817093	1.2444	-0.817093	-0.817093	-0.817093	-0.817093	-0.817093	-0.817093	-0.817093	1.43919	-0.817093	-0.817093	-0.817093	1.36152	-0.817093	1.4558	-0.817093	1.20505	-0.817093	1.27883	-0.817093	-0.817093	-0.817093	-0.817093	1.16608	-0.817093	-0.817093	-0.817093	-0.817093	-0.817093	-0.817093	-0.817093	-0.817093	-0.817093	-0.817093	-0.817093	-0.817093	-0.817093	-0.817093
tsRNA-Cys-5-0015	1.01065	0.661179	-1.38313	0.823398	0.791692	0.687426	-1.38313	0.60663	0.667188	0.771073	0.71674	-1.38313	0.513532	0.682106	-1.38313	0.653943	-1.38313	-1.38313	0.731062	-1.38313	0.620081	-1.38313	-1.38313	-1.38313	-1.38313	-1.38313	-1.38313	-1.38313	-1.38313	0.677888	0.530921	-1.38313	-1.38313	-1.38313	0.506442	0.668173	0.683047	-1.38313	-1.38313	-1.38313	-1.38313	-1.38313	0.708558	-1.38313	-1.38313	-1.38313	0.524485	-1.38313	0.953636
tsRNA-Cys-5-0058	0.614927	0.492942	0.189651	0.473634	0.565502	0.457284	-2.79768	0.277856	0.334948	-2.79768	0.321439	0.237864	-2.79768	0.031809	-2.79768	0.422019	-2.79768	0.158316	-2.79768	-0.163623	-2.79768	-2.79768	-0.205343	0.527147	0.449791	-0.00460448	-2.79768	0.119164	0.0761871	0.233452	0.344551	-0.183344	0.285389	-2.79768	0.280927	0.0591759	0.00174447	-2.79768	-2.79768	-0.165052	0.189868	-2.79768	0.598652	0.238892	-2.79768	0.336829	0.134604	0.201532	0.618334
tsRNA-Cys-5-0065	1.29298	-0.821144	0.867409	0.460385	1.12463	1.36751	-0.821144	-0.821144	-0.821144	-0.821144	-0.821144	-0.821144	-0.821144	-0.821144	-0.821144	-0.821144	-0.821144	-0.821144	-0.821144	-0.821144	-0.821144	-0.821144	-0.821144	-0.821144	-0.821144	-0.821144	-0.821144	-0.821144	-0.821144	-0.821144	-0.821144	-0.821144	-0.821144	-0.821144	-0.821144	-0.821144	-0.821144	-0.821144	-0.821144	-0.821144	-0.821144	-0.821144	-0.821144	-0.821144	-0.821144	-0.821144	-0.821144	0.846282	1.17734
tsRNA-Cys-i-0319	1.27893	1.29109	-0.853169	1.22279	1.26172	-0.853169	-0.853169	1.11281	-0.853169	-0.853169	-0.853169	-0.853169	-0.853169	-0.853169	-0.853169	-0.853169	-0.853169	1.06018	-0.853169	-0.853169	1.09007	-0.853169	-0.853169	-0.853169	-0.853169	-0.853169	1.2047	0.945383	-0.853169	1.05407	-0.853169	-0.853169	1.12401	-0.853169	-0.853169	-0.853169	-0.853169	-0.853169	-0.853169	-0.853169	0.949067	-0.853169	-0.853169	-0.853169	-0.853169	-0.853169	-0.853169	-0.853169	-0.853169
tsRNA-Gln-5-0005	0.881155	0.672609	-1.82048	-0.113072	0.209709	0.659889	-1.82048	0.443135	0.825611	0.746396	0.492579	0.923115	0.303918	0.0508418	0.639205	0.882556	0.322967	0.7367	-1.82048	0.200535	0.943789	-1.82048	0.117451	0.65191	1.10749	0.0303456	0.625679	0.50922	-1.82048	0.425376	0.756825	0.193408	0.546132	-1.82048	0.509771	0.868141	0.972007	0.447764	-0.223625	1.01623	-1.82048	-1.82048	0.455217	-1.82048	0.403984	0.703418	0.644722	0.831548	0.540426
tsRNA-Gln-i-0035	0.43059	0.709284	-1.73652	-1.73652	0.475445	0.408067	0.780438	0.755028	0.729785	0.769282	0.805362	0.699066	-1.73652	0.687509	0.760477	0.549449	0.777969	0.631768	0.699141	0.756143	0.670027	-1.73652	0.741823	0.662833	0.632403	0.708488	0.539167	0.408684	0.6747	0.586981	0.678601	0.824979	0.607044	-1.73652	0.615671	0.574015	0.446304	0.567256	0.553078	0.581048	0.614902	-1.73652	0.67007	0.492339	-1.73652	0.603602	0.694682	0.620862	0.656045
tsRNA-Glu-5-0030	-0.316022	0.0379865	0.850961	0.513237	0.421109	0.127783	0.116644	0.208713	0.141572	0.290834	0.0273513	-0.425193	-0.194504	-0.0118525	-0.411163	-0.493615	0.0663716	-0.120344	-0.186661	-4.52066	0.0410616	-4.52066	0.284058	-0.199182	-0.445171	0.180124	-0.085166	-0.159253	0.0994366	-4.52066	-0.459522	-0.00284016	-0.142647	0.132499	0.0130293	-0.478781	-0.348072	-0.541495	-0.668115	0.0319981	0.096578	-0.903445	0.411413	-0.0612628	-0.120217	-0.0498872	0.172084	-0.114636	0.144108
tsRNA-Glu-i-0545	1.35843	-1.28862	1.05604	0.978418	-0.204513	0.306761	-1.28862	0.16028	1.32859	-1.28862	1.17133	0.250101	-1.28862	-1.28862	-1.28862	-1.28862	0.496657	-1.28862	1.22645	0.0724731	1.07065	-1.28862	1.01126	0.52454	-1.28862	0.306219	0.979916	-1.28862	-1.28862	1.0968	1.31744	0.196014	0.205494	-1.28862	0.411125	-1.28862	-1.28862	-1.28862	-1.28862	-1.28862	-1.28862	-1.28862	0.318546	-1.28862	0.0805161	-1.28862	-1.28862	-1.28862	1.24576
tsRNA-Gly-5-0006	0.44734	0.136619	0.559208	0.427328	0.308583	0.483767	-0.0489443	0.171103	0.278004	0.0898083	0.216497	0.08927	-0.0873817	0.28133	-3.63548	0.159884	0.265408	0.0475647	0.0241569	-0.117399	0.0351395	-0.0417571	-0.0216183	0.172858	-3.63548	0.11067	-3.63548	-3.63548	0.0370279	-3.63548	0.0493512	0.0342094	0.0676521	0.0713478	0.347611	0.206837	0.135568	0.306596	-0.0305887	0.347114	0.0373834	0.197063	0.393499	0.268743	0.191684	0.170148	0.242131	0.305467	0.323506
tsRNA-Gly-5-0016	0.40525	0.498028	-2.20112	0.576407	0.5131	0.630836	-2.20112	0.319283	0.392446	0.352025	0.372217	0.425483	0.41324	0.3131	0.316678	0.360048	0.383937	-2.20112	-0.884551	-2.20112	0.520989	-2.20112	-2.20112	0.516833	0.430411	0.577958	-2.20112	-2.20112	-2.20112	-2.20112	-2.20112	-2.20112	0.503262	0.235172	0.499388	0.387768	0.225973	0.102309	-2.20112	0.601166	-2.20112	0.0870095	0.452026	0.421762	-2.20112	0.410423	0.426138	0.262954	0.506988
tsRNA-Gly-i-0006	0.978886	-1.33425	0.712321	0.646871	-0.386516	0.747304	-1.33425	0.744608	0.94914	-1.33425	0.813217	0.776556	-1.33425	-1.33425	-1.33425	-1.33425	0.902918	-1.33425	0.858878	0.675414	0.723774	-1.33425	0.673388	1.01325	-1.33425	0.814531	0.641563	-1.33425	-1.33425	0.863635	1.02108	0.754739	-0.0312984	-1.33425	0.148588	-1.33425	-1.33425	-1.33425	-1.33425	-1.33425	-1.33425	-1.33425	0.0672896	-1.33425	0.694051	-1.33425	-1.33425	0.698918	0.869417
tsRNA-Ile-5-0044	1.0445	-1.00817	-1.00817	-1.00817	0.734194	1.05885	-1.00817	1.09748	0.998091	0.926797	-1.00817	1.34234	1.09137	0.921489	-1.00817	1.3048	1.07418	1.2399	-1.00817	-1.00817	1.29575	-1.00817	-1.00817	1.16411	1.11036	0.966483	-1.00817	0.984515	-1.00817	1.06964	1.36376	1.18394	0.950262	-1.00817	1.03005	1.38836	1.53464	1.00559	-1.00817	1.25108	-1.00817	-1.00817	-1.00817	-1.00817	-1.00817	-1.00817	-1.00817	-1.00817	1.25814
tsRNA-iMet-i-0011	0.549	0.303226	-0.0392294	0.691952	0.321814	0.254008	0.474486	0.445604	0.166546	-1.75711	0.725738	0.779887	0.859591	-1.75711	0.568369	0.456823	0.156727	0.403459	0.431692	0.494343	0.267324	-1.75711	0.48652	0.221217	0.312355	0.479838	0.263117	-1.75711	0.346452	0.586189	-1.75711	0.614004	-1.75711	0.686546	0.863641	0.737073	-1.75711	-1.75711	-1.75711	-1.75711	-1.75711	0.744521	0.769725	0.759162	0.870825	-1.75711	0.5866	1.03001	-1.75711
tsRNA-Leu-5-0054	1.36786	-0.690361	-0.690361	-0.690361	-0.690361	-0.690361	-0.690361	-0.690361	1.40037	1.52657	-0.690361	1.49481	1.32946	-0.690361	-0.690361	1.12303	1.54278	-0.690361	1.11564	-0.690361	1.75442	-0.690361	1.74187	1.55377	1.38498	1.63248	-0.690361	-0.690361	-0.690361	-0.690361	1.37716	-0.690361	1.46998	-0.690361	-0.690361	-0.690361	-0.690361	-0.690361	-0.690361	-0.690361	-0.690361	-0.690361	-0.690361	-0.690361	-0.690361	-0.690361	-0.690361	1.37997	-0.690361
tsRNA-Leu-5-0080	0.228278	0.151023	-0.328475	0.490451	0.443484	0.44778	0.450374	0.619248	0.171695	0.256016	0.209543	0.475951	-0.0229441	0.153153	-0.0943614	0.121612	0.409906	0.498114	0.585253	0.377917	0.561347	0.821359	0.345653	0.210452	0.186797	0.63334	0.687461	0.443158	0.876836	0.366717	0.194432	0.390156	0.41596	0.457273	0.283015	0.267264	-0.142329	0.401779	0.159869	-3.25049	-3.25049	-3.25049	-0.7914	-3.25049	-3.25049	0.0538527	0.323375	0.0154821	0.256025
tsRNA-Leu-5-0106	0.486705	-1.07678	0.362804	0.77834	0.484118	0.8936	-1.07678	1.15042	0.744247	-1.07678	-1.07678	-1.07678	-1.07678	-1.07678	-1.07678	0.900981	0.881123	-1.07678	-1.07678	-1.07678	-1.07678	-1.07678	-1.07678	0.847274	0.720924	1.15851	-1.07678	0.935259	1.12422	-1.07678	0.906205	-1.07678	1.06659	1.44432	-1.07678	1.09385	0.954798	-1.07678	-1.07678	-1.07678	-1.07678	-1.07678	-1.07678	-1.07678	-1.07678	-1.07678	1.10305	-1.07678	-1.07678
tsRNA-Leu-i-0016	0.318843	-3.03396	0.199349	0.926479	0.117831	0.152959	0.336653	-0.00723839	-3.03396	-3.03396	-0.0654326	-3.03396	0.708777	0.0466398	0.485927	0.0364357	-0.157578	0.280924	0.389027	0.407885	-0.105403	-3.03396	0.121478	-0.117082	-0.01138	-0.0512947	-0.248255	-0.0183342	-0.0365542	-0.0836083	-0.0907759	0.242514	-3.03396	0.345465	0.434039	-3.03396	-3.03396	0.468679	-3.03396	-3.03396	0.780976	-3.03396	0.608543	0.667697	0.952823	0.880009	0.69181	1.0457	0.516702
tsRNA-Lys-5-0087	1.29636	1.27686	-0.7823	1.19354	1.18966	1.31004	-0.7823	1.28805	1.27937	-0.7823	1.31504	-0.7823	-0.7823	-0.7823	-0.7823	-0.7823	-0.7823	-0.7823	-0.7823	-0.7823	-0.7823	-0.7823	-0.7823	-0.7823	-0.7823	1.2966	-0.7823	-0.7823	-0.7823	-0.7823	-0.7823	-0.7823	-0.7823	-0.7823	-0.7823	-0.7823	-0.7823	-0.7823	-0.7823	-0.7823	-0.7823	-0.7823	1.38328	-0.7823	-0.7823	-0.7823	-0.7823	-0.7823	1.27189
tsRNA-Met-5-0004	0.450654	0.811254	-1.25962	-1.25962	-1.25962	0.907957	-1.25962	-1.25962	0.586426	0.809195	-1.25962	-1.25962	-1.25962	0.897211	-1.25962	1.25281	0.327214	0.837592	0.691719	0.670143	0.537739	1.15159	0.535873	0.735849	0.946407	0.717226	0.60344	0.541137	-1.25962	0.643386	0.584393	0.831589	0.802992	0.836775	0.948032	1.44813	1.46131	1.30574	1.33539	1.24246	0.897268	0.72843	-1.25962	-1.25962	-1.25962	0.87777	-1.25962	-1.25962	0.758247
tsRNA-Pro-5-0008	0.824179	0.850556	-1.06935	0.906063	-1.06935	0.878592	-1.06935	1.00057	0.987848	-1.06935	0.801301	0.878568	-1.06935	-1.06935	-1.06935	-1.06935	-1.06935	0.88559	-1.06935	-1.06935	0.95887	-1.06935	-1.06935	0.807961	-1.06935	-1.06935	0.816573	0.828227	0.906703	0.668376	0.798601	-1.06935	0.88402	-1.06935	-1.06935	-1.06935	-1.06935	-1.06935	-1.06935	-1.06935	-1.06935	-1.06935	-1.06935	-1.06935	-1.06935	-1.06935	0.845084	-1.06935	0.830638
tsRNA-Ser-1-0329	0.667373	0.538594	-0.223029	0.0159165	-2.2726	0.181864	0.181811	0.706071	0.287055	0.640573	0.625396	-2.2726	0.377216	-2.2726	0.174951	0.604063	0.660271	0.392641	0.579603	0.631641	0.73769	0.149235	0.780901	0.551113	0.155374	0.637538	0.412835	0.444414	0.732065	-2.2726	-2.2726	0.653589	0.238229	0.675003	0.541369	-2.2726	0.10875	0.390605	0.362101	0.520901	0.0962845	0.439496	0.5196	0.534632	-2.2726	0.563957	0.196423	0.525253	0.421673
tsRNA-Ser-5-0068	0.371787	-1.92847	0.294003	0.518959	0.451483	0.453804	-1.92847	-1.92847	-1.92847	-1.92847	0.419607	0.466079	-1.92847	0.501341	-1.92847	0.429039	0.505253	0.612601	0.577824	0.507647	0.696952	-1.92847	0.499731	0.479042	0.647794	0.617188	0.568134	0.538891	0.740875	0.384621	0.500309	0.511617	0.578885	-1.92847	0.301066	-1.92847	-1.92847	-1.92847	-1.92847	-1.92847	0.205543	-1.92847	0.471813	-1.92847	0.52011	-1.92847	0.534121	0.518346	0.38082
tsRNA-Thr-1-0528	0.791391	0.683605	-1.29049	-1.29049	-1.29049	0.585002	0.791335	0.79601	-1.29049	0.906201	0.84913	0.63179	-1.29049	-1.29049	-1.29049	0.605938	-1.29049	-1.29049	-1.29049	0.261107	0.785346	-1.29049	-1.29049	0.130752	0.654141	-1.29049	0.584568	0.675127	0.807099	-1.29049	-1.29049	0.871782	0.732032	0.286115	0.75596	-1.29049	-1.29049	0.878878	0.865304	0.948298	0.607094	-1.29049	-1.29049	0.612543	-1.29049	-1.29049	-1.29049	0.624496	-1.29049
tsRNA-Thr-5-0064	0.55105	0.728691	-1.01501	-1.01501	-1.01501	1.09386	-1.01501	-1.01501	1.08504	1.3272	-1.01501	-1.01501	-1.01501	-1.01501	0.70493	0.957845	-1.01501	1.04195	-1.01501	-1.01501	1.13355	-1.01501	-1.01501	0.740689	0.670029	-1.01501	0.962173	0.901635	-1.01501	0.680994	1.00671	-1.01501	1.05559	-1.01501	1.31381	0.996311	1.26146	1.25702	-1.01501	0.919406	1.02664	-1.01501	-1.01501	-1.01501	1.14168	-1.01501	1.13025	1.39921	0.818754
tsRNA-Thr-5-0096	1.36205	1.0607	-1.11206	0.534187	-1.11206	-1.11206	-1.11206	0.732925	-1.11206	-1.11206	-1.11206	-1.11206	-1.11206	-1.11206	0.70511	1.17868	0.788739	0.903549	0.877658	0.949795	0.929252	1.05427	-1.11206	0.930389	0.797249	0.769683	0.764997	0.562815	0.934643	0.665395	0.827807	0.69987	0.736007	-1.11206	1.17718	0.953813	-1.11206	-1.11206	1.05901	1.31174	-1.11206	-1.11206	1.03911	-1.11206	-1.11206	0.590146	-1.11206	1.21807	1.00364
tsRNA-Thr-i-0456	0.510536	0.586616	-1.05131	-1.05131	0.436421	-1.05131	1.0854	-1.05131	-1.05131	-1.05131	0.695449	0.898081	-1.05131	-1.05131	-1.05131	-1.05131	0.692943	0.920553	-1.05131	1.03259	0.819607	1.09747	1.12333	0.780243	-1.05131	1.05639	0.778689	0.672481	1.02448	0.730199	0.611443	1.06922	-1.05131	-1.05131	1.16977	1.20184	-1.05131	-1.05131	-1.05131	1.0311	1.19959	1.12305	-1.05131	-1.05131	1.09278	-1.05131	0.996707	1.1385	0.938316
tsRNA-Tyr-3-0015	-1.2568	-0.448396	-4.05688	0.45138	0.279792	0.334998	0.843473	0.340308	-0.46722	0.25108	0.240268	0.355197	0.309904	0.168673	-0.497684	-0.267883	0.319751	0.38402	0.421871	0.468746	-0.0774855	1.22226	1.08914	-0.267603	-4.05688	0.508449	-0.23172	-0.253571	0.538971	-0.308738	-0.968863	0.855199	-0.335958	1.1844	0.338133	1.11432	1.12844	1.05629	0.960976	0.257478	1.3327	1.57129	0.511923	0.473869	1.08292	0.411404	0.597984	0.661636	0.397006
tsRNA-Tyr-5-0013	0.154555	-0.0085313	-0.468355	0.474804	0.559683	0.595786	0.467198	0.607329	0.0844912	-3.80627	0.428842	0.682306	0.480952	-0.0884645	0.0725178	0.151692	0.212752	0.589729	0.47088	0.607979	0.57794	-3.80627	0.36121	0.429141	0.40532	0.618502	0.809071	0.744623	0.532919	0.417744	0.200036	0.4328	0.698007	-3.80627	-0.228893	-3.80627	-3.80627	-3.80627	-3.80627	-3.80627	0.100661	-0.557553	-0.309214	-0.0249267	0.045261	0.234416	0.0319583	0.113176	-0.0999675
tsRNA-Tyr-5-0017	0.0816593	0.0398685	-0.00670399	0.475824	0.600835	0.494075	0.666427	0.579277	0.332144	0.695486	0.500588	0.676488	0.670921	0.285547	0.271696	0.377477	0.281307	0.683386	-2.16284	0.611688	0.463739	-2.16284	-2.16284	0.428927	0.393677	0.572232	0.657506	0.627498	0.543902	0.388562	0.300167	-2.16284	0.65866	-2.16284	-0.710839	-2.16284	-2.16284	-2.16284	-2.16284	-2.16284	-2.16284	-2.16284	-2.16284	0.460316	-2.16284	0.428912	0.442757	0.311342	0.452978
tsRNA-Val-5-0006	1.22715	-0.868407	0.713786	1.26805	1.23374	1.01508	1.08556	1.32143	0.940157	-0.868407	0.930043	0.985747	1.06089	0.952525	0.929362	-0.868407	-0.868407	-0.868407	-0.868407	-0.868407	-0.868407	-0.868407	-0.868407	-0.868407	-0.868407	-0.868407	-0.868407	-0.868407	-0.868407	-0.868407	-0.868407	1.16917	-0.868407	-0.868407	-0.868407	-0.868407	-0.868407	-0.868407	-0.868407	-0.868407	1.27214	-0.868407	-0.868407	-0.868407	-0.868407	-0.868407	1.05337	-0.868407	-0.868407
tsRNA-Val-5-0028	0.253215	0.198887	-2.43491	0.118922	0.514739	0.244249	-2.43491	-2.43491	-2.43491	-2.43491	-2.43491	-2.43491	-2.43491	-2.43491	-2.43491	-0.00581652	-0.00790255	0.48331	0.424348	0.0902048	0.294745	-2.43491	0.175545	0.285432	0.248227	0.261054	0.28659	0.684828	0.150004	0.401663	0.463751	-0.14337	0.2884	0.302468	0.320528	0.233361	1.08693	0.243945	0.430452	0.599697	-0.00387072	0.689709	0.0808143	0.376872	0.354181	0.885564	0.432122	0.493552	0.597313
tsRX-Asp-5-0008	0.764795	0.822771	0.346524	0.567193	-1.37996	0.407633	0.465579	0.265273	-1.37996	0.81734	-1.37996	-1.37996	-1.37996	-1.37996	0.87007	0.753707	0.292566	0.61262	-1.37996	0.362946	-1.37996	-1.37996	0.424418	0.650003	1.03683	0.445316	0.83323	-1.37996	-1.37996	0.770748	0.698736	0.268615	0.706709	-1.37996	-1.37996	-1.37996	-1.37996	-1.37996	-1.37996	-1.37996	-1.37996	-1.37996	0.693182	-1.37996	0.402402	-0.0584063	-1.37996	0.588897	0.654095
tsRX-Gln-5-0005	1.07041	0.906417	-1.22238	0.23554	-1.22238	0.895556	-1.22238	-1.22238	1.03706	0.969422	0.752693	1.12032	0.591599	-1.22238	0.877894	1.08219	0.607865	0.961143	-1.22238	0.503323	1.13797	-1.22238	-1.22238	0.888743	1.27775	0.358001	0.866344	0.766902	-1.22238	0.695309	0.978327	-1.22238	0.829438	-1.22238	-1.22238	0.209707	1.16207	0.714426	0.14114	0.289423	-1.22238	-1.22238	0.720791	-1.22238	0.677044	0.932724	0.882605	1.04213	0.793548
tsRX-Gly-i-0028	0.985594	-1.43596	0.647592	0.581357	-1.43596	0.68438	-1.43596	0.717282	0.970261	-1.43596	0.791449	0.779602	-1.43596	-1.43596	-1.43596	-1.43596	0.912896	-1.43596	0.852076	0.638455	0.714367	-1.43596	0.629217	0.92172	0.691828	0.802876	0.619448	-1.43596	-1.43596	0.0102685	0.967994	0.728729	-0.065309	-1.43596	0.139527	-1.43596	-1.43596	-1.43596	-1.43596	-1.43596	-1.43596	-1.43596	0.0578956	-1.43596	0.651937	-1.43596	-1.43596	-0.140257	0.895666
tsRNA-Ala-5-0032	-0.92765	-0.92765	0.688994	1.20584	0.93679	1.13814	-0.92765	1.06283	0.895668	-0.92765	0.967372	-0.92765	-0.92765	0.823544	-0.92765	-0.92765	0.938577	-0.92765	0.989593	0.960225	1.31771	-0.92765	-0.92765	1.14648	-0.92765	-0.92765	1.04406	1.0069	0.866301	1.10172	1.05664	-0.92765	1.02027	-0.92765	-0.92765	-0.92765	-0.92765	-0.92765	-0.92765	-0.92765	-0.92765	-0.92765	-0.92765	-0.92765	-0.92765	-0.92765	-0.92765	-0.92765	0.975767
tsRNA-Asp-1-0035	-0.809606	1.16506	-0.809606	-0.809606	-0.809606	-0.809606	1.05491	1.13163	1.25542	-0.809606	-0.809606	1.08963	1.3799	-0.809606	-0.809606	1.29255	1.2214	1.21885	-0.809606	1.23865	1.35239	-0.809606	1.29482	1.22545	1.25421	1.46848	1.11285	-0.809606	1.37896	1.16852	1.18248	1.08589	1.37788	-0.809606	-0.809606	1.22675	-0.809606	-0.809606	1.25832	-0.809606	1.21398	1.08323	-0.809606	-0.809606	-0.809606	-0.809606	-0.809606	-0.809606	-0.809606
tsRNA-Asp-3-0024	-1.27778	0.590785	-1.27778	-1.27778	-1.27778	-1.27778	0.925712	0.869918	0.82457	0.749954	0.820778	0.82328	0.716051	0.866813	0.472094	0.585607	0.700323	0.902283	0.923919	1.11192	0.951345	0.607156	1.14892	0.850693	-1.27778	1.11963	1.15879	-1.27778	1.091	0.704242	0.798044	0.933879	1.02061	0.502508	0.350944	0.214065	0.651868	0.530343	0.486191	0.536858	1.05117	0.266918	-1.27778	-1.27778	0.767304	-1.27778	-1.27778	-1.27778	-1.27778
tsRNA-Cys-i-0237	-0.775679	-0.775679	0.797506	-0.775679	-0.775679	-0.775679	1.42813	-0.775679	-0.775679	1.2536	1.52474	-0.775679	-0.775679	-0.775679	-0.775679	-0.775679	1.15824	1.19436	-0.775679	-0.775679	1.30946	-0.775679	-0.775679	1.13637	-0.775679	1.48101	-0.775679	1.09303	1.41566	-0.775679	-0.775679	-0.775679	-0.775679	-0.775679	-0.775679	-0.775679	-0.775679	-0.775679	-0.775679	0.856567	-0.775679	-0.775679	-0.775679	-0.775679	-0.775679	-0.775679	-0.775679	-0.775679	1.02843
tsRNA-Gln-i-0061	-1.1277	-1.1277	0.61888	0.869711	0.848195	0.867246	1.43071	0.936651	-1.1277	-1.1277	1.02378	-1.1277	-1.1277	0.987639	-1.1277	-1.1277	-1.1277	0.920308	1.00723	1.07434	-1.1277	1.12045	1.05376	0.874406	-1.1277	-1.1277	-1.1277	-1.1277	1.01753	0.847593	-1.1277	1.14177	-1.1277	1.03819	0.817092	-1.1277	-1.1277	0.923714	1.28403	0.867079	0.998043	1.28126	0.935039	1.19255	1.08513	-1.1277	1.03823	-1.1277	0.993069
tsRNA-Gln-i-0090	-0.948788	-0.948788	-0.948788	-0.948788	-0.948788	-0.948788	1.19184	-0.948788	-0.948788	-0.948788	1.10261	-0.948788	-0.948788	-0.948788	-0.948788	-0.948788	0.946023	-0.948788	0.915926	0.989347	1.0296	0.201098	1.06862	0.896535	-0.948788	0.976746	-0.948788	-0.948788	0.985675	-0.948788	-0.948788	1.12432	-0.948788	1.11667	-0.948788	-0.948788	-0.948788	-0.948788	-0.948788	-0.948788	0.975907	0.155305	0.968965	-0.948788	-0.948788	-0.948788	0.37612	-0.948788	0.953123
tsRNA-Gly-5-0056	-1.72587	-1.72587	0.541739	0.446006	0.453751	0.66053	0.414134	-1.72587	0.660802	0.458939	0.588371	0.551575	-1.72587	0.477289	-1.72587	0.559484	0.551101	-1.72587	0.547955	-1.72587	-1.72587	-1.72587	-1.72587	-1.72587	-1.72587	0.608652	-1.72587	-1.72587	-1.72587	-1.72587	-1.72587	-1.72587	-1.72587	0.447922	0.622812	0.551043	0.560295	0.530034	0.412442	0.545581	-1.72587	0.57491	0.412644	0.589679	0.631471	0.416496	0.542146	0.577367	0.602022
tsRNA-Gly-5-0093	-2.54921	-2.54921	-2.54921	0.599401	0.53484	0.098153	0.214881	0.201772	0.14991	0.0874376	0.201523	0.355442	0.274414	0.085381	0.335532	0.189617	0.48431	0.356385	0.154005	0.365903	0.43999	-2.54921	0.348212	0.413775	0.384162	0.635412	0.539853	0.449595	0.558802	0.580229	0.371347	0.381077	0.455899	-2.54921	-2.54921	-2.54921	-2.54921	-2.54921	-2.54921	-2.54921	0.280633	-2.54921	0.136946	0.133193	-2.54921	0.26356	0.171687	-2.54921	0.253938
tsRNA-iMet-i-0021	-0.948788	0.867823	-0.948788	-0.948788	0.945999	-0.948788	1.13768	1.03882	0.728263	-0.948788	-0.948788	-0.948788	-0.948788	-0.948788	-0.948788	-0.948788	0.758617	0.914238	1.06782	1.08799	0.81949	1.26295	1.11451	0.813047	-0.948788	1.01764	-0.948788	0.863647	0.86724	-0.948788	-0.948788	1.15226	0.948001	1.18325	-0.948788	-0.948788	-0.948788	1.37106	-0.948788	-0.948788	0.323371	1.16397	-0.948788	1.22919	1.31099	-0.948788	1.16889	-0.948788	1.12905
tsRNA-Phe-5-0006	-0.803965	1.51744	-0.803965	-0.803965	-0.803965	1.22578	1.09686	-0.803965	-0.803965	1.4677	-0.803965	-0.803965	-0.803965	-0.803965	-0.803965	-0.803965	-0.803965	1.40775	1.51537	-0.803965	1.48719	-0.803965	1.34163	-0.803965	1.19888	1.39624	-0.803965	1.53585	-0.803965	1.23711	1.32938	1.34096	1.51742	-0.803965	-0.803965	-0.803965	-0.803965	-0.803965	-0.803965	-0.803965	-0.803965	-0.803965	1.02419	1.67181	-0.803965	-0.803965	1.46424	1.44784	1.2688
tsRNA-Val-5-0001	-2.10543	0.461064	-0.133097	-2.10543	-2.10543	-2.10543	0.646532	0.663255	0.547602	0.671275	0.40384	0.596582	0.284772	0.501229	-2.10543	0.0830813	0.380726	0.485655	0.357616	0.478923	0.410256	0.531417	0.434029	0.36661	0.140807	0.384866	0.457425	0.365966	0.487802	0.491315	-2.10543	0.458966	-2.10543	0.797647	0.286833	0.134307	0.146895	0.114807	0.247488	0.394848	0.718831	0.105904	0.485626	0.57015	0.785502	0.418096	0.413857	0.340462	0.536953
tsRNA-Ala-3-0014	-1.44286	-1.44286	-1.44286	0.726873	0.24817	-1.44286	0.570844	-1.44286	-1.44286	0.956423	0.696844	0.908587	0.527089	-1.44286	-1.44286	-1.44286	-1.44286	0.605733	0.649917	0.280833	0.942324	-1.44286	0.2523	-1.44286	0.276445	0.587606	0.744226	0.713465	-1.44286	-1.44286	-1.44286	0.46177	0.39803	1.28321	0.537806	0.333894	0.664919	1.07478	0.806148	1.01252	0.399464	1.10094	0.26694	0.432124	-1.44286	0.604527	0.877311	0.739968	0.728771
tsRNA-Ala-3-0048	-0.853714	0.912637	-0.853714	-0.853714	-0.853714	-0.853714	-0.853714	-0.853714	-0.853714	1.36063	1.0271	1.54497	1.10332	-0.853714	1.02215	1.14731	-0.853714	1.3877	1.33582	1.30319	1.16396	1.2741	1.34481	-0.853714	0.89139	-0.853714	1.14948	1.18633	-0.853714	0.952744	0.791027	-0.853714	1.05642	-0.853714	-0.853714	-0.853714	-0.853714	-0.853714	-0.853714	-0.853714	-0.853714	-0.853714	-0.853714	-0.853714	-0.853714	1.22966	-0.853714	1.2881	1.16581
tsRNA-Cys-1-0241	-1.17369	0.841032	0.685367	0.885384	0.843354	0.944828	-1.17369	-1.17369	0.775953	0.875285	0.816195	0.735423	0.901422	-1.17369	0.954962	0.832894	-1.17369	0.763054	0.819687	0.7049	-1.17369	-1.17369	0.694206	1.02144	-1.17369	-1.17369	-1.17369	0.764464	-1.17369	0.74108	-1.17369	-1.17369	0.871007	-1.17369	-1.17369	-1.17369	-1.17369	-1.17369	-1.17369	-1.17369	-1.17369	-1.17369	-1.17369	0.724049	0.7536	-1.17369	-1.17369	0.924205	-1.17369
tsRNA-Gly-i-0004	-0.60702	-0.60702	0.967828	1.08791	1.09829	-0.60702	1.96048	-0.60702	1.89711	1.89116	1.72984	1.6591	1.82648	1.83359	-0.60702	-0.60702	1.43555	1.64403	-0.60702	-0.60702	-0.60702	-0.60702	-0.60702	-0.60702	-0.60702	-0.60702	-0.60702	-0.60702	-0.60702	-0.60702	-0.60702	-0.60702	-0.60702	2.14579	-0.60702	-0.60702	-0.60702	1.79588	-0.60702	-0.60702	0.688757	-0.60702	-0.60702	1.65337	-0.60702	-0.60702	-0.60702	1.50514	1.55316
tsRNA-Ile-i-0027	-0.647519	1.13746	-0.647519	-0.647519	-0.647519	-0.647519	-0.647519	-0.647519	-0.647519	1.35366	1.69857	-0.647519	-0.647519	-0.647519	-0.647519	-0.647519	1.03287	1.21378	-0.647519	-0.647519	1.39015	2.05399	-0.647519	1.21219	-0.647519	1.15596	-0.647519	-0.647519	1.00089	1.01367	-0.647519	1.51462	-0.647519	-0.647519	-0.647519	-0.647519	-0.647519	-0.647519	-0.647519	-0.647519	-0.647519	1.61492	-0.647519	-0.647519	-0.647519	-0.647519	-0.647519	-0.647519	1.6188
tsRNA-Lys-5-0078	-0.870736	-0.870736	-0.870736	-0.870736	-0.870736	-0.870736	-0.870736	-0.870736	-0.870736	1.15678	-0.870736	1.2137	-0.870736	1.02784	1.07296	1.21073	1.05836	1.15704	1.12472	-0.870736	1.16066	-0.870736	-0.870736	1.03639	1.05204	-0.870736	-0.870736	1.00506	-0.870736	0.956028	0.981512	-0.870736	1.05043	-0.870736	1.18367	1.33932	1.23501	1.21691	1.37792	1.23705	1.08753	1.22626	-0.870736	1.18481	1.10761	1.10736	1.16517	1.16134	-0.870736
tsRNA-Trp-5-0016	-0.699288	-0.699288	-0.699288	-0.699288	-0.699288	1.31808	-0.699288	-0.699288	1.38112	1.53667	-0.699288	-0.699288	1.39472	-0.699288	1.50561	1.71231	-0.699288	1.44487	-0.699288	-0.699288	-0.699288	-0.699288	-0.699288	1.37769	1.42059	-0.699288	1.44833	1.31622	-0.699288	-0.699288	1.39087	-0.699288	1.59249	-0.699288	1.24287	1.69915	1.77187	-0.699288	1.65317	1.35892	-0.699288	-0.699288	-0.699288	1.27633	-0.699288	-0.699288	1.41173	-0.699288	1.13237
tsRNA-Val-1-0576	-0.780781	1.33546	-0.780781	-0.780781	-0.780781	-0.780781	-0.780781	1.15907	-0.780781	1.08784	1.32972	-0.780781	-0.780781	-0.780781	-0.780781	1.33935	1.31477	1.45747	-0.780781	1.07525	1.40554	-0.780781	1.22984	1.46538	1.1745	1.29786	1.26154	-0.780781	-0.780781	1.16418	1.22792	-0.780781	1.18783	-0.780781	-0.780781	-0.780781	-0.780781	-0.780781	-0.780781	-0.780781	-0.780781	-0.780781	-0.780781	-0.780781	-0.780781	-0.780781	-0.780781	-0.780781	1.16974
tsRX-Asp-3-0002	-1.13576	-1.13576	-1.13576	-1.13576	-1.13576	-1.13576	0.699103	-1.13576	-1.13576	1.11428	0.77705	1.06152	-1.13576	-1.13576	-1.13576	-1.13576	-1.13576	0.771742	0.801144	0.479345	1.06215	0.891497	-1.13576	-1.13576	0.467676	0.658756	0.880486	-1.13576	-1.13576	-1.13576	-1.13576	0.580992	0.600359	1.41544	0.724305	0.537643	0.811279	1.23956	0.992916	1.16618	-1.13576	1.268	-1.13576	-1.13576	-1.13576	-1.13576	1.02912	0.90483	0.866566
tsRNA-Arg-1-0198	-0.68488	1.48208	-0.68488	-0.68488	-0.68488	-0.68488	-0.68488	-0.68488	-0.68488	-0.68488	1.3691	-0.68488	1.38213	1.54819	-0.68488	-0.68488	1.21368	-0.68488	-0.68488	-0.68488	1.34244	-0.68488	-0.68488	-0.68488	-0.68488	1.47177	-0.68488	-0.68488	1.10057	-0.68488	1.28362	-0.68488	1.30997	1.37253	1.31895	1.4116	-0.68488	-0.68488	-0.68488	-0.68488	-0.68488	-0.68488	-0.68488	-0.68488	-0.68488	-0.68488	-0.68488	-0.68488	-0.68488
tsRNA-His-i-0011	-0.625806	1.52085	-0.625806	-0.625806	-0.625806	-0.625806	1.569	1.51727	1.5198	-0.625806	1.59444	1.50477	1.90449	-0.625806	1.65222	-0.625806	-0.625806	1.4261	-0.625806	-0.625806	1.50608	-0.625806	-0.625806	1.3715	-0.625806	-0.625806	-0.625806	-0.625806	-0.625806	1.38451	-0.625806	1.61124	-0.625806	1.59341	-0.625806	-0.625806	-0.625806	-0.625806	-0.625806	-0.625806	1.43071	-0.625806	-0.625806	1.4511	-0.625806	1.70837	-0.625806	1.64754	1.51071
tsRNA-Leu-1-0347	-0.68897	1.39797	1.18828	-0.68897	-0.68897	-0.68897	1.49094	-0.68897	1.3936	1.4408	1.50284	1.26293	-0.68897	-0.68897	-0.68897	1.37719	1.71502	1.56606	-0.68897	1.59396	-0.68897	1.52624	-0.68897	1.63407	-0.68897	-0.68897	1.44187	1.38962	1.61348	1.31796	1.36916	-0.68897	-0.68897	1.69077	1.47063	-0.68897	-0.68897	-0.68897	1.55934	1.39967	-0.68897	-0.68897	-0.68897	-0.68897	-0.68897	1.28087	-0.68897	-0.68897	-0.68897
tsRNA-Lys-1-0021	-0.661525	1.13221	-0.661525	-0.661525	-0.661525	-0.661525	1.55319	-0.661525	1.72476	1.42764	1.48531	-0.661525	-0.661525	-0.661525	-0.661525	-0.661525	1.33692	1.47531	-0.661525	1.41323	-0.661525	1.66473	-0.661525	-0.661525	-0.661525	1.58616	-0.661525	1.56199	1.58369	-0.661525	-0.661525	-0.661525	-0.661525	1.6737	-0.661525	-0.661525	-0.661525	-0.661525	1.94935	1.57899	-0.661525	1.68187	-0.661525	-0.661525	-0.661525	-0.661525	-0.661525	-0.661525	-0.661525
tsRNA-Thr-1-0554	-0.697627	-0.697627	1.54159	-0.697627	1.85803	-0.697627	1.3782	-0.697627	-0.697627	-0.697627	1.3744	1.39169	1.55137	-0.697627	-0.697627	1.1208	1.2941	-0.697627	-0.697627	-0.697627	-0.697627	-0.697627	1.41504	1.36483	-0.697627	-0.697627	-0.697627	-0.697627	-0.697627	-0.697627	-0.697627	-0.697627	-0.697627	-0.697627	-0.697627	-0.697627	1.46096	-0.697627	-0.697627	-0.697627	-0.697627	-0.697627	-0.697627	1.50683	-0.697627	1.61513	-0.697627	-0.697627	1.39957
tsRNA-Trp-5-0035	-0.722713	-0.722713	0.872211	1.416	1.37959	-0.722713	-0.722713	-0.722713	-0.722713	-0.722713	-0.722713	1.40751	-0.722713	-0.722713	-0.722713	-0.722713	-0.722713	-0.722713	1.22191	-0.722713	-0.722713	-0.722713	-0.722713	1.35107	-0.722713	-0.722713	-0.722713	-0.722713	-0.722713	-0.722713	-0.722713	-0.722713	1.58783	-0.722713	-0.722713	-0.722713	-0.722713	-0.722713	-0.722713	-0.722713	-0.722713	-0.722713	-0.722713	-0.722713	-0.722713	1.38582	-0.722713	1.50227	-0.722713
tsRNA-Pro-5-0004	-1.09022	-1.09022	-1.09022	-1.09022	0.408555	0.761984	-1.09022	0.952409	0.993226	1.25359	0.681412	-1.09022	0.646352	0.991757	-1.09022	1.21747	-1.09022	0.840762	1.10147	1.08009	0.891441	1.15231	0.711335	0.766657	0.847751	1.16127	-1.09022	0.748361	-1.09022	0.665642	-1.09022	1.17235	-1.09022	-1.09022	1.1788	1.00023	0.973076	0.932294	0.895831	0.904201	1.21217	0.97989	-1.09022	1.15143	1.138	1.04633	0.761982	1.1956	-1.09022
tsRNA-Arg-i-0148	-0.928653	-0.928653	-0.928653	-0.928653	-0.928653	-0.928653	1.23259	-0.928653	-0.928653	-0.928653	1.18815	0.857418	-0.928653	-0.928653	-0.928653	-0.928653	0.769484	-0.928653	-0.928653	1.06222	0.983245	-0.928653	1.01966	-0.928653	-0.928653	1.11452	0.680458	0.7388	1.01419	0.632876	-0.928653	1.05829	-0.928653	1.44142	-0.928653	-0.928653	-0.928653	1.17349	-0.928653	-0.928653	1.20915	1.16588	0.993049	-0.928653	1.24527	-0.928653	1.03426	-0.928653	-0.928653
tsRNA-Leu-i-0261	-0.807647	-0.807647	-0.807647	-0.807647	-0.807647	-0.807647	1.33566	1.33202	-0.807647	1.19701	1.0229	1.24068	1.15489	1.08618	1.11603	-0.807647	1.04777	1.23496	1.23323	1.37851	1.3974	1.38368	1.38214	-0.807647	-0.807647	1.29459	-0.807647	-0.807647	1.32263	-0.807647	-0.807647	1.30093	-0.807647	1.54223	1.08492	0.988332	-0.807647	1.22406	1.08835	1.23527	1.47194	1.33763	1.0761	1.31308	1.27389	1.27304	1.18531	1.18613	1.13803
[truncated: 300 more columns]
