# Supplementary material for: Functional and clinical validation of tsRNA-defined molecular subtypes guides precision therapy in gastric cancer
Source: Front Immunol. 2025 Nov 3;16:1684113. doi: 10.3389/fimmu.2025.1684113 (PMC12620406; doi:10.3389/fimmu.2025.1684113)
Supplement: Supplementary Table 2 — 75 differentially expressed mRNAs were determined using the cutoff thresholds of P < 0.05 and |log2 fold change| > 0.5. [file Table2.xlsx]

## Sheet: Sheet1
MFAP5
FNDC1
LUM
IGFBP7
DCN
C1S
CDH11
SERPINF1
DDR2
ISLR
CCDC80
CHRDL2
SFRP2
NDN
PRRX1
C1R
THBS1
FIBIN
ANGPTL2
COL8A1
FSTL1
SERPING1
BGN
GYPC
FGF7
SULF1
GUCY1B3
FBN1
COL6A2
ACTA2
MGP
HTRA3
SFRP4
CLMP
EFEMP2
AEBP1
CLIP3
COL6A3
GGT5
MFAP4
TWIST2
GAS1
RSPO3
SPARCL1
FBLN5
EMILIN1
GREM1
EDNRA
SYDE1
VSTM4
ASPN
RFTN1
CALD1
TGFB3
PDLIM3
CRISPLD2
CCL21
TIMP2
KCNE4
VCAN
GUCY1A3
TMEM47
TUBA1A
AKT3
COL5A1
ZEB2
DPYSL3
BNC2
ANTXR1
SSC5D
LY86
TAGLN
CYP1B1
ABCC9
FILIP1L
PLXDC2
AOC3
ELN
C1orf162
GNB4
CILP
THBS2
A2M
CRYAB
OLFML2B
TMEM119
FERMT2
SCARF2
HEG1
WIPF1
PRELP
FBLN2
SYNDIG1
TSHZ3
ISM1
MSRB3
MOXD1
LRRC32
TYROBP
OLFML3
FN1
SPOCK1
COL14A1
COLEC12
PODN
SRPX
EFEMP1
PDGFRB
MRVI1
LIMS2
GPC6
CTGF
MRGPRF
CMTM3
CPXM2
COL8A2
GAS7
S1PR3
MEOX2
MAFB
TGFB1I1
GPR124
ITGA11
COL10A1
MYL9
LHFP
SPON1
PLEKHO1
LAYN
HIC1
SOD3
JAM3
PTGIS
GLIPR2
STON1
MXRA8
HSD11B1
HSPB6
LTBP1
LMOD1
PLN
RNASE6
LAMA2
HEYL
LSP1
HMCN1
ZCCHC24
SGCD
AXL
MILR1
MAP1B
FBLN1
MPDZ
CCL19
CYP7B1
LAIR1
THBS4
CD14
VGLL3
MRC2
CSF2RB
PTRF
DPT
MYLK
BOC
RERG
SLIT2
GPNMB
SLIT3
SNRPN
CDO1
FOXS1
FXYD6
GIMAP6
ROR2
TNS1
KCNMB1
INMT
ATP8B2
RGMA
RNF150
CNN1
GXYLT2
DACT3
ANXA6
TIMP3
CPE
CXCL12
TNFSF12
MS4A7
NRP2
CYBRD1
BARX1
TCF21
C3AR1
ARHGEF6
NHSL2
HSPB8
FAM49A
PALLD
MS4A6A
ANGPTL1
TNC
CD53
LRRN4CL
EVC
SYT11
LTBP2
CXCR4
DACT1
GNAO1
LAPTM5
SDPR
ABI3BP
MS4A4A
VSIG4
CHRDL1
RASL12
ARHGEF25
FCGR2A
PRSS23
EVI2B
LRRC25
PALM
CACNA1H
CD48
TREM2
ACTG2
MYH11
HSPB7
CCDC69
FGFR1
PRKCB
OGN
SCRG1
SYNPO2
MAF
RCAN2
HCK
SSPN
SCIMP
RASSF2
ITIH5
GPR34
SMOC2
SH3RF3
FHL1
C2orf40
FPR3
C3
PILRA
CELF2
DAAM2
HAND2
C7
POPDC2
LPPR4
SLC22A17
P2RY14
CYBB
PDE3A
GPBAR1
CD163
SFRP1
ITGBL1
FAM180A
HLA-DQA1
C1QA
FGF10
CCR1
SGCA
F2R
ALDH1A3
RCSD1
TCEAL2
OMD
CASQ2
PDZRN3
CPED1
PGM5
FCGR3A
SYNC
FLNA
CSF1R
DNAJB5
HAVCR2
CYS1
CD52
SIGLEC10
NR2F1
AKAP12
KCTD12
PRUNE2
CDC42EP3
ADCY5
HLA-DOA
ID4
FRZB
FOXF1
LILRB4
TGFBI
TAGAP
PLEK
RBPMS2
COMP
TPM2
MSR1
MRC1
DES
CD4
ITGB2
C1QB
F13A1
C8orf88
ADAMTS8
APOD
PTPRC
SASH3
SVEP1
C1QC
FLNC
CD84
NCKAP1L
IL10RA
MPEG1
JPH2
CPA3
KCNMA1
ASB2
CECR1
KANK2
MYOCD
ADH1B
IKZF1
NGFR
FGL2
SORBS1
FAM129A
TMEM100
ATP1A2
EPHA3
LCP1
MN1
CCR7
FNBP1
HLA-DRA
PLIN4
MAMDC2
SIGLEC1
METTL24
LRRC15
SYNM
APOE
FMOD
VIP
GREM2
PSD
NTN1
FOLR2
CD79A
CD27
TNXB
FMO2
PRIMA1
GZMK
PPP1R12B
HLA-DPA1
PCDH7
SHISA3
TACR2
PI16
HLA-DRB5
IGLL5
SIX2
CAPN6
