# Supplementary material for: Functional and clinical validation of tsRNA-defined molecular subtypes guides precision therapy in gastric cancer
Source: Front Immunol. 2025 Nov 3;16:1684113. doi: 10.3389/fimmu.2025.1684113 (PMC12620406; doi:10.3389/fimmu.2025.1684113)
Supplement: Supplementary Table 3 — Protein-protein interaction (PPI) network analysis showed 67 hub genes in 375 DEmRNAs (node degree > 20). [file Table3.xlsx]

## Sheet: Sheet1
#node	identifier	node_degree
ACTA2	9606.ENSP00000402373	34
APOE	9606.ENSP00000252486	30
ASPN	9606.ENSP00000364694	23
BGN	9606.ENSP00000327336	50
C1QA	9606.ENSP00000363773	49
C1QB	9606.ENSP00000313967	49
C1QC	9606.ENSP00000363770	44
C3AR1	9606.ENSP00000302079	36
CALD1	9606.ENSP00000354826	21
CCR1	9606.ENSP00000296140	30
CCR7	9606.ENSP00000246657	24
CD14	9606.ENSP00000304236	30
CD163	9606.ENSP00000352071	38
CD4	9606.ENSP00000011653	63
CD48	9606.ENSP00000484431	31
CD52	9606.ENSP00000363330	23
CD53	9606.ENSP00000271324	31
COL5A1	9606.ENSP00000360882	42
COL6A2	9606.ENSP00000300527	37
COL6A3	9606.ENSP00000295550	32
CSF1R	9606.ENSP00000286301	50
CSF2RB	9606.ENSP00000384053	29
CTGF	9606.ENSP00000356954	39
CXCL12	9606.ENSP00000379140	35
CXCR4	9606.ENSP00000386884	29
CYBB	9606.ENSP00000367851	38
DCN	9606.ENSP00000052754	48
EFEMP2	9606.ENSP00000309953	23
ELN	9606.ENSP00000351807	43
FBLN1	9606.ENSP00000331544	25
FBLN5	9606.ENSP00000345008	23
FBN1	9606.ENSP00000325527	39
FCGR2A	9606.ENSP00000271450	30
FCGR3A	9606.ENSP00000356946	52
FGL2	9606.ENSP00000248598	28
FLNA	9606.ENSP00000358866	26
FLNC	9606.ENSP00000327145	21
FMOD	9606.ENSP00000347041	35
FN1	9606.ENSP00000346839	104
HCK	9606.ENSP00000444986	31
HLA-DRA	9606.ENSP00000378786	23
IKZF1	9606.ENSP00000331614	25
IL10RA	9606.ENSP00000227752	37
ITGB2	9606.ENSP00000380948	56
LAPTM5	9606.ENSP00000294507	32
LCP1	9606.ENSP00000381581	22
LUM	9606.ENSP00000266718	40
LY86	9606.ENSP00000369286	37
MFAP4	9606.ENSP00000378957	23
MRC1	9606.ENSP00000455897	30
MS4A4A	9606.ENSP00000338648	24
MS4A6A	9606.ENSP00000392770	28
MYH11	9606.ENSP00000379616	28
PDGFRB	9606.ENSP00000261799	36
PLEK	9606.ENSP00000234313	44
PTPRC	9606.ENSP00000411355	64
RNASE6	9606.ENSP00000302046	21
SIGLEC1	9606.ENSP00000341141	29
TAGLN	9606.ENSP00000432282	30
TGFB3	9606.ENSP00000238682	33
THBS1	9606.ENSP00000260356	38
THBS2	9606.ENSP00000355751	34
TIMP3	9606.ENSP00000266085	29
TREM2	9606.ENSP00000362205	29
TYROBP	9606.ENSP00000262629	51
VCAN	9606.ENSP00000265077	33
VSIG4	9606.ENSP00000363869	34
