# Supplementary material for: Functional and clinical validation of tsRNA-defined molecular subtypes guides precision therapy in gastric cancer
Source: Front Immunol. 2025 Nov 3;16:1684113. doi: 10.3389/fimmu.2025.1684113 (PMC12620406; doi:10.3389/fimmu.2025.1684113)
Supplement: Supplementary Table 4 — The clinical characteristics of GC samples for the Pandora-seq, qRT-PCR, and CISH analysis. [file Table4.xlsx]

## Sheet: Sheet1
project	sample	age	gender	stage	TNM	T	N	M
qRT-PCR	gco_01	62	female	IIA	T2N1M0	T2	N1	M0
	gco_02	67	female	IIIB	T4aN3aM0	T4a	N3a	M0
	gco_03	56	female	IIIA	T4aN0M0	T4a	N0	M0
	gco_04	63	female	IIIB	T4aN3aM0	T4a	N3a	M0
	gco_05	67	female	IIIC	T4aN3bM0	T4a	N3b	M0
	gco_06	56	male	IA	T1bN0M0	T1b	N0	M0
	gco_07	64	male	IIB	T4aN0M0	T4a	N0	M0
	gco_08	56	male	IIIA	T4aN0M0	T4a	N0	M0
	gco_09	55	male	IA	T1bN0M0	T1b	N0	M0
CISH	gco_10	59	male	ⅢC	T4aN3aM0	T4a	N3a	M0
Pandora-Seq	gco_02	67	female	IIIB	T4aN3aM0	T4a	N3a	M0
	gco_03	56	female	IIIA	T4aN0M0	T4a	N0	M0
	gco_06	56	male	IA	T1bN0M0	T1b	N0	M0
